# Supplementary material for: Description of a new species of cynopoeciline killifish (Cyprinodontiformes, Aplocheilidae), possibly extinct, from the Atlantic Forest of south-eastern Brazil
Source: Zookeys. 2019 Jul 29;867:73–85. doi: 10.3897/zookeys.867.34034 (PMC6684590; doi:10.3897/zookeys.867.34034)
Supplement: XML Treatment for Leptopanchax sanguineus [file zookeys.867.34034-treatment1.xml]

<!DOCTYPE tp:taxon-treatment
  PUBLIC "-//TaxonX//DTD Taxonomic Treatment Publishing DTD v0 20100105//EN" "tax-treatment-NSO.dtd">
<tp:taxon-treatment xmlns:tp="http://www.plazi.org/taxpub"><tp:treatment-meta><kwd-group><label>Taxon classification</label><kwd><named-content xmlns:xlink="http://www.w3.org/1999/xlink" content-type="kingdom">Animalia</named-content></kwd><kwd><named-content xmlns:xlink="http://www.w3.org/1999/xlink" content-type="order">Cyprinodontiformes</named-content></kwd><kwd><named-content xmlns:xlink="http://www.w3.org/1999/xlink" content-type="family">Aplocheilidae</named-content></kwd></kwd-group><mixed-citation publication-type="journal"><person-group><name><surname>Costa</surname><given-names>Wilson J.E.M.</given-names></name></person-group><article-title>Description of a new species of cynopoeciline killifish (<tp:taxon-name><tp:taxon-name-part taxon-name-part-type="order">Cyprinodontiformes</tp:taxon-name-part></tp:taxon-name>, <tp:taxon-name><tp:taxon-name-part taxon-name-part-type="family">Aplocheilidae</tp:taxon-name-part></tp:taxon-name>), possibly extinct, from the Atlantic Forest of south-eastern Brazil</article-title><source>Zookeys</source><day>29</day><month>7</month><year>2019</year><volume>867</volume><fpage>73</fpage><lpage>85</lpage><pub-id pub-id-type="doi">10.3897/zookeys.867.34034</pub-id></mixed-citation></tp:treatment-meta><tp:nomenclature><tp:taxon-name>
            <object-id xmlns:xlink="http://www.w3.org/1999/xlink" content-type="arpha" xlink:type="simple">73b1f7db-93c9-5914-8973-30f742847893</object-id>
            <tp:taxon-name-part taxon-name-part-type="genus" reg="Leptopanchax">Leptopanchax</tp:taxon-name-part>
            <tp:taxon-name-part taxon-name-part-type="species" reg="sanguineus">sanguineus</tp:taxon-name-part>
            <object-id xmlns:xlink="http://www.w3.org/1999/xlink" content-type="zoobank" xlink:type="simple">http://zoobank.org/C106BC45-F740-432D-9288-881A721BD7EF</object-id>
          </tp:taxon-name><tp:taxon-status xmlns:xlink="http://www.w3.org/1999/xlink" xlink:type="simple">sp. nov.</tp:taxon-status><xref ref-type="fig" rid="F1">Figs 1</xref><xref ref-type="fig" rid="F2">, 2A</xref><xref ref-type="table" rid="T1">, Table 1</xref></tp:nomenclature><tp:treatment-sec sec-type="Holotype" id="SECID0EYKAC"><title>Holotype.</title><p><named-content xmlns:xlink="http://www.w3.org/1999/xlink" content-type="dwc:institutional_code" xlink:type="simple">MNRJ</named-content> 51331, male, 20.9 mm <abbrev xmlns:xlink="http://www.w3.org/1999/xlink" xlink:title="standard length" id="ABBRID0EGLAC" xlink:type="simple">SL</abbrev>; Brazil: Rio de Janeiro State: Magé Municipality: temporary swamp within dense moist forest in a private reserve (Reserva Particular do Patrimônio Natural Campo Escoteiro Geraldo Hugo Nunes), Magé River Basin, near the village of Citrolândia, <named-content xmlns:xlink="http://www.w3.org/1999/xlink" content-type="dwc:verbatimCoordinates" xlink:type="simple"><named-content content-type="geo-json" specific-use="{&#34;type&#34;:&#34;Point&#34;,&#34;coordinates&#34;:[-43.035556,-22.582500]}" id="NCID0ENLAC" xlink:type="simple">22°34'57"S, 43°02'08"W</named-content></named-content>, altitude about 30 m above sea level (a.s.l.); M. T. C. Lacerda and K. Tanizaki, August 1987.</p></tp:treatment-sec><tp:treatment-sec sec-type="Paratypes" id="SECID0ESLAC"><title>Paratypes.</title><p><named-content xmlns:xlink="http://www.w3.org/1999/xlink" content-type="dwc:institutional_code" xlink:type="simple">MNRJ</named-content> 11413, 2 males, 20.6–20.8 mm <abbrev xmlns:xlink="http://www.w3.org/1999/xlink" xlink:title="standard length" id="ABBRID0EAMAC" xlink:type="simple">SL</abbrev>; <named-content xmlns:xlink="http://www.w3.org/1999/xlink" content-type="dwc:institutional_code" xlink:type="simple">MZUSP</named-content> 38443, 1 male, about 20 mm <abbrev xmlns:xlink="http://www.w3.org/1999/xlink" xlink:title="standard length" id="ABBRID0EMMAC" xlink:type="simple">SL</abbrev>, 1 female, about 15 mm <abbrev xmlns:xlink="http://www.w3.org/1999/xlink" xlink:title="standard length" id="ABBRID0EQMAC" xlink:type="simple">SL</abbrev> (C&amp;S); collected with holotype.</p><fig id="F1" position="float" orientation="portrait"><object-id xmlns:xlink="http://www.w3.org/1999/xlink" content-type="doi" xlink:type="simple">10.3897/zookeys.867.34034.figure1</object-id><object-id xmlns:xlink="http://www.w3.org/1999/xlink" content-type="arpha" xlink:type="simple">e4050444-ecf1-55e0-b89a-10f6788995f8</object-id><label>Figure 1.</label><caption><p><italic><tp:taxon-name><tp:taxon-name-part taxon-name-part-type="genus" reg="Leptopanchax">Leptopanchax</tp:taxon-name-part> <tp:taxon-name-part taxon-name-part-type="species" reg="sanguineus">sanguineus</tp:taxon-name-part></tp:taxon-name></italic> sp. nov., <named-content xmlns:xlink="http://www.w3.org/1999/xlink" content-type="dwc:institutional_code" xlink:type="simple">MNRJ</named-content> 51331, holotype, male, 20.9 mm <abbrev xmlns:xlink="http://www.w3.org/1999/xlink" xlink:title="standard length" id="ABBRID0EPNAC" xlink:type="simple">SL</abbrev>. Scale bar: 5 mm.</p></caption><graphic xmlns:xlink="http://www.w3.org/1999/xlink" xlink:href="zookeys-867-073-g001.jpg" position="float" orientation="portrait" xlink:type="simple" id="oo_321139.jpg"><uri content-type="original_file" xlink:type="simple">https://binary.pensoft.net/fig/321139</uri></graphic></fig><fig id="F2" position="float" orientation="portrait"><object-id xmlns:xlink="http://www.w3.org/1999/xlink" content-type="doi" xlink:type="simple">10.3897/zookeys.867.34034.figure2</object-id><object-id xmlns:xlink="http://www.w3.org/1999/xlink" content-type="arpha" xlink:type="simple">25445b9c-3ef2-56f8-a452-3176e908a672</object-id><label>Figure 2.</label><caption><p>Male fin morphology and life colour patterns in <italic><tp:taxon-name><tp:taxon-name-part taxon-name-part-type="genus" reg="Leptopanchax">Leptopanchax</tp:taxon-name-part></tp:taxon-name></italic>. <bold>A</bold> coloured pencil drawing illustrating <italic><tp:taxon-name><tp:taxon-name-part taxon-name-part-type="genus" reg="Leptopanchax">L.</tp:taxon-name-part> <tp:taxon-name-part taxon-name-part-type="species" reg="sanguineus">sanguineus</tp:taxon-name-part></tp:taxon-name></italic> sp. nov. in life, about 20 mm <abbrev xmlns:xlink="http://www.w3.org/1999/xlink" xlink:title="standard length" id="ABBRID0EUOAC" xlink:type="simple">SL</abbrev><bold>B</bold><italic><tp:taxon-name><tp:taxon-name-part taxon-name-part-type="genus" reg="Leptopanchax">L.</tp:taxon-name-part> <tp:taxon-name-part taxon-name-part-type="species" reg="splendens">splendens</tp:taxon-name-part></tp:taxon-name></italic>, UFRJ 6902, 22.7 mm <abbrev xmlns:xlink="http://www.w3.org/1999/xlink" xlink:title="standard length" id="ABBRID0EFPAC" xlink:type="simple">SL</abbrev><bold>C</bold><italic><tp:taxon-name><tp:taxon-name-part taxon-name-part-type="genus" reg="Leptopanchax">L.</tp:taxon-name-part> <tp:taxon-name-part taxon-name-part-type="species" reg="aureoguttatus">aureoguttatus</tp:taxon-name-part></tp:taxon-name></italic>, UFRJ 6331, 22.3 mm <abbrev xmlns:xlink="http://www.w3.org/1999/xlink" xlink:title="standard length" id="ABBRID0EWPAC" xlink:type="simple">SL</abbrev><bold>D</bold><italic><tp:taxon-name><tp:taxon-name-part taxon-name-part-type="genus" reg="Leptopanchax">L.</tp:taxon-name-part> <tp:taxon-name-part taxon-name-part-type="species" reg="itanhaensis">itanhaensis</tp:taxon-name-part></tp:taxon-name></italic>, UFRJ 6453, 20.7 mm <abbrev xmlns:xlink="http://www.w3.org/1999/xlink" xlink:title="standard length" id="ABBRID0EIAAE" xlink:type="simple">SL</abbrev><bold>E</bold><italic><tp:taxon-name><tp:taxon-name-part taxon-name-part-type="genus" reg="Leptopanchax">L.</tp:taxon-name-part> <tp:taxon-name-part taxon-name-part-type="species" reg="citrinipinnis">citrinipinnis</tp:taxon-name-part></tp:taxon-name></italic>, UFRJ 8899, 20.6 mm <abbrev xmlns:xlink="http://www.w3.org/1999/xlink" xlink:title="standard length" id="ABBRID0EZAAE" xlink:type="simple">SL</abbrev><bold>F</bold><italic><tp:taxon-name><tp:taxon-name-part taxon-name-part-type="genus" reg="Leptopanchax">L.</tp:taxon-name-part> <tp:taxon-name-part taxon-name-part-type="species" reg="opalescens">opalescens</tp:taxon-name-part></tp:taxon-name></italic>, UFRJ 8986, 20.2 mm <abbrev xmlns:xlink="http://www.w3.org/1999/xlink" xlink:title="standard length" id="ABBRID0EKBAE" xlink:type="simple">SL</abbrev>.</p></caption><graphic xmlns:xlink="http://www.w3.org/1999/xlink" xlink:href="zookeys-867-073-g002.jpg" position="float" orientation="portrait" xlink:type="simple" id="oo_321140.jpg"><uri content-type="original_file" xlink:type="simple">https://binary.pensoft.net/fig/321140</uri></graphic></fig><table-wrap id="T1" position="float" orientation="portrait"><label>Table 1.</label><caption><p>Morphometric data of <italic><tp:taxon-name><tp:taxon-name-part taxon-name-part-type="genus" reg="Leptopanchax">Leptopanchax</tp:taxon-name-part> <tp:taxon-name-part taxon-name-part-type="species" reg="sanguineus">sanguineus</tp:taxon-name-part></tp:taxon-name></italic> sp. nov.</p></caption><table id="TID0EU4AE" rules="all"><tbody><tr><td rowspan="2" colspan="1"/><td rowspan="1" colspan="1">
                    <bold>Holotype</bold>
                  </td><td rowspan="1" colspan="2">
                    <bold>Paratypes</bold>
                  </td></tr><tr><td rowspan="1" colspan="1">
                    <bold>male</bold>
                  </td><td rowspan="1" colspan="1">
                    <bold>male</bold>
                  </td><td rowspan="1" colspan="1">
                    <bold>male</bold>
                  </td></tr><tr><td rowspan="1" colspan="1">Standard length (mm)</td><td rowspan="1" colspan="1">20.9</td><td rowspan="1" colspan="1">20.8</td><td rowspan="1" colspan="1">20.6</td></tr><tr><td rowspan="1" colspan="4">% <bold>of standard length</bold></td></tr><tr><td rowspan="1" colspan="1">Body depth</td><td rowspan="1" colspan="1">25.9</td><td rowspan="1" colspan="1">27.4</td><td rowspan="1" colspan="1">26.2</td></tr><tr><td rowspan="1" colspan="1">Caudal peduncle depth</td><td rowspan="1" colspan="1">14.9</td><td rowspan="1" colspan="1">16.1</td><td rowspan="1" colspan="1">15.6</td></tr><tr><td rowspan="1" colspan="1">Pre-dorsal length</td><td rowspan="1" colspan="1">61.0</td><td rowspan="1" colspan="1">61.8</td><td rowspan="1" colspan="1">59.7</td></tr><tr><td rowspan="1" colspan="1">Pre-pelvic length</td><td rowspan="1" colspan="1">52.4</td><td rowspan="1" colspan="1">53.1</td><td rowspan="1" colspan="1">50.6</td></tr><tr><td rowspan="1" colspan="1">Length of dorsal-fin base</td><td rowspan="1" colspan="1">25.7</td><td rowspan="1" colspan="1">25.1</td><td rowspan="1" colspan="1">26.4</td></tr><tr><td rowspan="1" colspan="1">Length of anal-fin base</td><td rowspan="1" colspan="1">31.4</td><td rowspan="1" colspan="1">29.0</td><td rowspan="1" colspan="1">31.4</td></tr><tr><td rowspan="1" colspan="1">Caudal-fin length</td><td rowspan="1" colspan="1">35.3</td><td rowspan="1" colspan="1">-*</td><td rowspan="1" colspan="1">34.7</td></tr><tr><td rowspan="1" colspan="1">Pectoral-fin length</td><td rowspan="1" colspan="1">22.3</td><td rowspan="1" colspan="1">22.5</td><td rowspan="1" colspan="1">21.2</td></tr><tr><td rowspan="1" colspan="1">Pelvic-fin length</td><td rowspan="1" colspan="1">9.1</td><td rowspan="1" colspan="1">9.4</td><td rowspan="1" colspan="1">8.9</td></tr><tr><td rowspan="1" colspan="1">Head length</td><td rowspan="1" colspan="1">29.6</td><td rowspan="1" colspan="1">29.8</td><td rowspan="1" colspan="1">31.1</td></tr><tr><td rowspan="1" colspan="4">% <bold>of head length</bold></td></tr><tr><td rowspan="1" colspan="1">Head depth</td><td rowspan="1" colspan="1">76.7</td><td rowspan="1" colspan="1">77.4</td><td rowspan="1" colspan="1">77.4</td></tr><tr><td rowspan="1" colspan="1">Head width</td><td rowspan="1" colspan="1">71.0</td><td rowspan="1" colspan="1">75.2</td><td rowspan="1" colspan="1">69.5</td></tr><tr><td rowspan="1" colspan="1">Snout length</td><td rowspan="1" colspan="1">10.2</td><td rowspan="1" colspan="1">11.1</td><td rowspan="1" colspan="1">10.9</td></tr><tr><td rowspan="1" colspan="1">Lower jaw length</td><td rowspan="1" colspan="1">20.9</td><td rowspan="1" colspan="1">21.6</td><td rowspan="1" colspan="1">17.3</td></tr><tr><td rowspan="1" colspan="1">Eye diameter</td><td rowspan="1" colspan="1">36.1</td><td rowspan="1" colspan="1">36.5</td><td rowspan="1" colspan="1">33.8</td></tr></tbody></table></table-wrap></tp:treatment-sec><tp:treatment-sec sec-type="diagnosis" id="SECID0EKKAE"><title>Diagnosis.</title><p><italic><tp:taxon-name><tp:taxon-name-part taxon-name-part-type="genus" reg="Leptopanchax">Leptopanchax</tp:taxon-name-part> <tp:taxon-name-part taxon-name-part-type="species" reg="sanguineus">sanguineus</tp:taxon-name-part></tp:taxon-name></italic> differs from other cynopoecilines, except <italic><tp:taxon-name><tp:taxon-name-part taxon-name-part-type="genus" reg="Leptopanchax">L.</tp:taxon-name-part> <tp:taxon-name-part taxon-name-part-type="species" reg="splendens">splendens</tp:taxon-name-part></tp:taxon-name></italic>, by the presence of red bars on the whole flank in males (vs. absence); uniquely in <italic><tp:taxon-name><tp:taxon-name-part taxon-name-part-type="genus" reg="Leptopanchax">L.</tp:taxon-name-part> <tp:taxon-name-part taxon-name-part-type="species" reg="sanguineus">sanguineus</tp:taxon-name-part></tp:taxon-name></italic>, the bars are broad, wider than the interspace width (vs. narrow, half interspace width or less) and have sinuous margins (vs. straight). <italic><tp:taxon-name><tp:taxon-name-part taxon-name-part-type="genus" reg="Leptopanchax">Leptopanchax</tp:taxon-name-part> <tp:taxon-name-part taxon-name-part-type="species" reg="sanguineus">sanguineus</tp:taxon-name-part></tp:taxon-name></italic> is further distinguished from <italic><tp:taxon-name><tp:taxon-name-part taxon-name-part-type="genus" reg="Leptopanchax">L.</tp:taxon-name-part> <tp:taxon-name-part taxon-name-part-type="species" reg="splendens">splendens</tp:taxon-name-part></tp:taxon-name></italic> by having 15 dorsal-fin rays (vs. 12–14), 6 pelvic-fin rays (vs. 5), 27 scales on the longitudinal series and 9 on the transverse series (vs. 24–25 and 7, respectively), 29 vertebrae (vs. 26–27), pelvic fin tip posteriorly reaching the anal fin in males (vs. reaching urogenital papilla), pelvic-fin bases medially separated, in close proximity (vs. medially united), absence of filamentous rays on the caudal fin (vs. short filamentous rays on the posterior margin of the caudal fin in males), presence of a golden stripe on the distal margin of the dorsal fin in males (vs. white stripe), absence of contact organs on the male pectoral fin (vs. presence) and absence of the dermosphenotic bone (vs. presence). <italic><tp:taxon-name><tp:taxon-name-part taxon-name-part-type="genus" reg="Leptopanchax">Leptopanchax</tp:taxon-name-part> <tp:taxon-name-part taxon-name-part-type="species" reg="sanguineus">sanguineus</tp:taxon-name-part></tp:taxon-name></italic> also differs from <italic><tp:taxon-name><tp:taxon-name-part taxon-name-part-type="genus" reg="Leptopanchax">L.</tp:taxon-name-part> <tp:taxon-name-part taxon-name-part-type="species" reg="splendens">splendens</tp:taxon-name-part></tp:taxon-name></italic> and all other cynopoecilines by the presence of a small red spot on the posterior portion of the iris (vs. spot absent).</p></tp:treatment-sec><tp:treatment-sec sec-type="description" id="SECID0E4MAE"><title>Description.</title><p>Morphometric data appear in Table <xref ref-type="table" rid="T1">1</xref>. Body slender, sub-cylindrical. Greatest body depth at vertical just anterior to pelvic-fin base. Dorsal and ventral profiles of head and trunk slightly convex, approximately straight on caudal peduncle. Head narrow, subtriangular in lateral view. Jaws short, teeth numerous, conical, irregularly arranged; outer teeth hypertrophied, inner teeth small and numerous. Vomerine teeth absent. Urogenital papilla cylindrical and short in males, slightly projecting body-wall outside, and pocket-shaped in females.</p><p>Dorsal fin subtriangular, pointed and terminating in short filamentous ray in males, its tip posteriorly reaching vertical through caudal-fin base; dorsal fin slightly pointed to rounded in females. Anal fin sub-rectangular, pointed and longer posteriorly in males, rounded in females. Caudal fin elliptical to sub-lanceolate in males, slightly longer than deep, often posteriorly terminating in minute tip; caudal fin elliptical in females. Pectoral fin elliptical, posterior margin reaching between base of pelvic-fin base and anus. Pelvic fin small, tip reaching anal-fin origin; pelvic-fin bases separated, medially in close proximity. Dorsal-fin origin at vertical between base of 4<sup>th</sup> and 5<sup>th</sup> anal-fin rays. Dorsal-fin rays 15; anal-fin rays 18; caudal-fin rays 28; pectoral-fin rays 15; pelvic-fin rays 6. No contact organs on fins. Four neuromasts on caudal-fin base. Total vertebrae 29.</p><p>Scales small, cycloid. Body and head entirely scaled, except anterior ventral surface of head. Body squamation extending over anterior 20 % of caudal-fin base; no scales on dorsal, anal and pectoral-fin bases. Frontal squamation E-patterned; E-scales not overlapping medially; supraorbital scales absent. Longitudinal series of scales 27; transverse series of scales 9; scale rows around caudal peduncle 12. Three, or four, minute contact organ per scale of ventral portion of flank in males. Cephalic neuromasts: supraorbital 1 + 10; parietal 1; anterior rostral 1, posterior rostral 1; infraorbital 1 + 15; preorbital 3; otic 1, post-otic 2; supratemporal 1; median opercular 1, ventral opercular 1; pre-opercular 11, mandibular 7; lateral mandibular 4, paramandibular 1.</p></tp:treatment-sec><tp:treatment-sec sec-type="Colouration in life" id="SECID0EONAE"><title>Colouration in life.</title><p><bold><italic>Males</italic></bold>. Flank light metallic blue with 12 or 13 red bars, wider than interspace, margins sinuous producing overall zigzag shape. Dorsum pale yellowish brown, venter pale blue with red bars. Head light blue to greenish blue on opercle, with red reticulation; red stripe between orbit and middle opercle. Jaws red. Ventral surface of head pale blue, scale margin red. Iris bright blue, with dark reddish-brown bar through orbit centre, and small red spot on its posterior margin. Unpaired fins red with metallic blue to greenish-blue vertical vermiculate marks; broad golden stripe on distal margin of dorsal fin. Pelvic fin red with bright blue margin. Pectoral fin hyaline.</p><p><bold><italic>Females</italic>.</bold> Flank pale brownish grey. Dorsum pale brown, venter white. Head side grey, with pale golden iridescence on opercle. Iris yellow, with dark brownish grey bar through orbit centre, and small red spot on its posterior margin. Fins hyaline.</p></tp:treatment-sec><tp:treatment-sec sec-type="Colouration in alcohol" id="SECID0EAOAE"><title>Colouration in alcohol.</title><p>In both sexes, specimens with head and flank pale brown; fins hyaline in females, hyaline with pale brown pigmentation in males.</p></tp:treatment-sec><tp:treatment-sec sec-type="distribution" id="SECID0EFOAE"><title>Distribution and habitat.</title><p><italic><tp:taxon-name><tp:taxon-name-part taxon-name-part-type="genus" reg="Leptopanchax">Leptopanchax</tp:taxon-name-part> <tp:taxon-name-part taxon-name-part-type="species" reg="sanguineus">sanguineus</tp:taxon-name-part></tp:taxon-name></italic> is known from specimens collected between 1985 and 1987, from a single locality (Fig. <xref ref-type="fig" rid="F3">3</xref>). The collection site was situated in a dense moist forest, consisting of a well-preserved fragment of about 200,000 m<sup>2</sup>, of the original forest that formerly occupied the plains surrounding the coastal mountain range. This forest is a campsite used by a group of Boy Scouts (Campo Escoteiro Geraldo Hugo Nunes). It is drained by small streams belonging to the Magé River Basin (also known as Roncador River Basin). <italic><tp:taxon-name><tp:taxon-name-part taxon-name-part-type="genus" reg="Leptopanchax">Leptopanchax</tp:taxon-name-part> <tp:taxon-name-part taxon-name-part-type="species" reg="sanguineus">sanguineus</tp:taxon-name-part></tp:taxon-name></italic> was found in temporary swamp channels situated in small depressions but not directly in contact with surrounding streams. These channels were shallow, about 20 cm deep, with clear, slightly yellow water, and no aquatic vegetation (Fig. <xref ref-type="fig" rid="F4">4</xref>) (see also <xref ref-type="bibr" rid="B2">Costa 1995</xref>: figs 128, 129). The water was acid, pH usually 4.8 to 6.0 after rains (<xref ref-type="bibr" rid="B29">Tanizaki et al. 1991</xref>), and the bottom composed of dense litter.</p><fig id="F3" position="float" orientation="portrait"><object-id xmlns:xlink="http://www.w3.org/1999/xlink" content-type="doi" xlink:type="simple">10.3897/zookeys.867.34034.figure3</object-id><object-id xmlns:xlink="http://www.w3.org/1999/xlink" content-type="arpha" xlink:type="simple">41ea3373-3e96-5183-a746-3baa4620da4e</object-id><label>Figure 3.</label><caption><p>Geographical distribution of <italic><tp:taxon-name><tp:taxon-name-part taxon-name-part-type="genus" reg="Leptopanchax">L.</tp:taxon-name-part> <tp:taxon-name-part taxon-name-part-type="species" reg="sanguineus">sanguineus</tp:taxon-name-part></tp:taxon-name></italic> sp. nov. (white triangle) and <italic><tp:taxon-name><tp:taxon-name-part taxon-name-part-type="genus" reg="Leptopanchax">L.</tp:taxon-name-part> <tp:taxon-name-part taxon-name-part-type="species" reg="splendens">splendens</tp:taxon-name-part></tp:taxon-name></italic> (black symbols: star, type locality; dot, 2018 collection site).</p></caption><graphic xmlns:xlink="http://www.w3.org/1999/xlink" xlink:href="zookeys-867-073-g003.jpg" position="float" orientation="portrait" xlink:type="simple" id="oo_321141.jpg"><uri content-type="original_file" xlink:type="simple">https://binary.pensoft.net/fig/321141</uri></graphic></fig><fig id="F4" position="float" orientation="portrait"><object-id xmlns:xlink="http://www.w3.org/1999/xlink" content-type="doi" xlink:type="simple">10.3897/zookeys.867.34034.figure4</object-id><object-id xmlns:xlink="http://www.w3.org/1999/xlink" content-type="arpha" xlink:type="simple">f2de8c3c-8373-50d0-b25f-ac8a7f1d3545</object-id><label>Figure 4.</label><caption><p>Habitat of <italic><tp:taxon-name><tp:taxon-name-part taxon-name-part-type="genus" reg="Leptopanchax">L.</tp:taxon-name-part> <tp:taxon-name-part taxon-name-part-type="species" reg="sanguineus">sanguineus</tp:taxon-name-part></tp:taxon-name></italic> sp. nov. in 1988.</p></caption><graphic xmlns:xlink="http://www.w3.org/1999/xlink" xlink:href="zookeys-867-073-g004.jpg" position="float" orientation="portrait" xlink:type="simple" id="oo_321142.jpg"><uri content-type="original_file" xlink:type="simple">https://binary.pensoft.net/fig/321142</uri></graphic></fig><p>In 1988, some killifish breeders tried to breed <italic><tp:taxon-name><tp:taxon-name-part taxon-name-part-type="genus" reg="Leptopanchax">L.</tp:taxon-name-part> <tp:taxon-name-part taxon-name-part-type="species" reg="sanguineus">sanguineus</tp:taxon-name-part></tp:taxon-name></italic> in aquaria, but offspring contained only male specimens (J. C. Ghisolfi pers. comm. 1990). Between 1989 and 2000, annual attempts were made to collect the species again. Using GPS, the exact point of the original collection was recorded and new sites were sampled, but no specimen was found. In 2001, monthly collections were made but again no specimen of <italic><tp:taxon-name><tp:taxon-name-part taxon-name-part-type="genus" reg="Leptopanchax">L.</tp:taxon-name-part> <tp:taxon-name-part taxon-name-part-type="species" reg="sanguineus">sanguineus</tp:taxon-name-part></tp:taxon-name></italic> was found. The shallow temporary swamp channels disappeared, probably as a result of the lowering of the water table caused by the diversion of waters from the streams to supply an ornamental fish farm in the vicinity of the forest (<xref ref-type="bibr" rid="B9">Costa 2009</xref>). Sporadic attempts to find this species in other localities of the Magé River Basin, including its upper and lower courses were also unsuccessful. These attempts were directed for all areas with suitable environmental conditions for seasonal killifishes inhabiting moist forests (i.e., flooded forested plains). Since 2009, the Campo Escoteiro Geraldo Hugo Nunes became officially protected by the Brazilian Government when it was recognised as a private natural heritage reserve. However, <italic><tp:taxon-name><tp:taxon-name-part taxon-name-part-type="genus" reg="Leptopanchax">L.</tp:taxon-name-part> <tp:taxon-name-part taxon-name-part-type="species" reg="sanguineus">sanguineus</tp:taxon-name-part></tp:taxon-name></italic> has not been found since 1987 and it is possibly extinct in the area.</p></tp:treatment-sec><tp:treatment-sec sec-type="etymology" id="SECID0EVSAE"><title>Etymology.</title><p>The name <italic><tp:taxon-name><tp:taxon-name-part taxon-name-part-type="genus" reg="Leptopanchax"/><tp:taxon-name-part taxon-name-part-type="species" reg="sanguineus">sanguineus</tp:taxon-name-part></tp:taxon-name></italic>, from the Latin, meaning blood-coloured, is an allusion to the predominantly red colouration in males, unique among Neotropical killifishes.</p></tp:treatment-sec><ref-list><ref id="B2"><mixed-citation xmlns:xlink="http://www.w3.org/1999/xlink" xlink:type="simple"><person-group><name name-style="western"><surname>Costa</surname><given-names>WJEM</given-names></name></person-group> (<year>1995</year>) <source>Pearl killifishes, the <tp:taxon-name><tp:taxon-name-part taxon-name-part-type="subfamily">Cynolebiatinae</tp:taxon-name-part></tp:taxon-name>: systematics and biogeography of the neotropical annual fish subfamily (<tp:taxon-name><tp:taxon-name-part taxon-name-part-type="order">Cyprinodontiformes</tp:taxon-name-part></tp:taxon-name>: <tp:taxon-name><tp:taxon-name-part taxon-name-part-type="family">Rivulidae</tp:taxon-name-part></tp:taxon-name>).</source><publisher-name>TFH</publisher-name>, <publisher-loc>Neptune City</publisher-loc>, <size units="page">128 pp</size>. <ext-link xlink:type="simple" ext-link-type="doi" xlink:href="10.2307/1446910">https://doi.org/10.2307/1446910</ext-link></mixed-citation></ref><ref id="B29"><mixed-citation xmlns:xlink="http://www.w3.org/1999/xlink" xlink:type="simple"><person-group><name name-style="western"><surname>Tanizaki</surname><given-names>K</given-names></name><name name-style="western"><surname>Torres</surname><given-names>JPM</given-names></name><name name-style="western"><surname>Barros</surname><given-names>AAM</given-names></name></person-group> (<year>1991</year>) Limnology of a Temporary Swamp in a Tropical Forest. In: Anais do I Simpósio Internacional de Estudos Ambientais em Florestas Tropicais Úmidas, Manaus, 1990. Sociedade Brasileira para a Valorização do Meio Ambiente, Rio de Janeiro, 13–18.</mixed-citation></ref><ref id="B9"><mixed-citation xmlns:xlink="http://www.w3.org/1999/xlink" xlink:type="simple"><person-group><name name-style="western"><surname>Costa</surname><given-names>WJEM</given-names></name></person-group> (<year>2009</year>) <source>Peixes aploqueilóideos da Mata Atlântica brasileira: história, diversidade e conservação/ Aplocheiloid fishes of the Brazilian Atlantic Forest: history, diversity and conservation.</source><publisher-name>Museu Nacional UFRJ</publisher-name>, <publisher-loc>Rio de Janeiro</publisher-loc>, <size units="page">172 pp</size>.</mixed-citation></ref></ref-list></tp:taxon-treatment>
